# Supplementary material for: Population genomic monitoring provides insight into conservation status but no correlation with demographic estimates of extinction risk in a threatened trout
Source: Evol Appl. 2022 Sep 4;15(9):1449–68. doi: 10.1111/eva.13473 (PMC9488680; doi:10.1111/eva.13473)
Supplement: Supplementary file 1 — Tables S1‐S2 [file EVA-15-1449-s002.xlsx]

## Sheet: Table S1
subfacet	Basin	Creek	year	prop_poly	%LCT before	%LCT after	%RBT before filtering	%YCT before filtering	%RBT after filtering	%YCT after filtering	Initial n	Final n	ho	π	ws.theta	ts.theta	theta_diff	LDNe_0.05	LDNe_0.01	LDNe_lCIj_0.05	LDNe_lCIj_0.01	LDNe_uCIj_0.05	LDNe_uCIj_0.01	ne.COL	ne.lcl	ne.ucl	PVA.Extinction	PVA.Abundance	PVA.Abund.Year	N_harmean	year_start	year_end
str_CMC.2016	Black Rock	Colman	2016	0.120401	99.9577	99.9577	0.000333419	8.99391e-05	0.000333419	8.99391e-05	18	18	5.98882e-07	4.8786e-07	1.80968e-05	1.63026e-05	-0.104317	-	-	6.7	4.7	-	-	26	13	57	-	-	-	-	-	-
str_MOH.2013	Black Rock	Mahogany	2013	0.177258	99.2754	99.5039	0.00504009	0.00220621	0.00342367	0.00153736	15	11	8.56877e-07	7.6019e-07	2.91747e-05	2.62312e-05	-0.10625	-	-	2.4	2.9	-	-	44	19	-	-	-	-	-	-	-
str_EFC.2017	Carson	East Fork Carson	2017	0.13155	99.9473	99.9473	0.000483361	4.35672e-05	0.000483361	4.35672e-05	20	20	7.02428e-07	5.58265e-07	1.72173e-05	1.87901e-05	0.087361	130.9	145.2	11.7	22.1	-	-	17	9	38	-	-	-	-	-	-
str_GOC.2017	Carson	Golden Canyon	2017	0.124861	99.911	99.911	0.000639145	0.00025079	0.000639145	0.00025079	12	12	7.46116e-07	5.9619e-07	1.76507e-05	1.96257e-05	0.105963	8.7	11.6	1.8	2.9	-	-	9	4	26	-	-	-	-	-	-
str_MUR.2017	Carson	Murray Canyon	2017	0.151616	99.9611	99.9611	0.00015162	0.000237065	0.00015162	0.000237065	20	20	7.45334e-07	5.70473e-07	2.0008e-05	1.89035e-05	-0.0567675	635.3	-	2.4	9.6	-	-	24	12	57	-	-	-	-	-	-
str_POI.2017	Carson	Poison Flat	2017	0.205128	99.7697	99.7697	0.000954108	0.00134861	0.000954108	0.00134861	20	20	8.09078e-07	6.98481e-07	2.86582e-05	2.39831e-05	-0.177623	-	29.3	7.6	8.4	-	-	25	13	53	-	-	-	-	-	-
str_WHO.2011	Coyote Lake	Whitehorse	2011	0.0838926	99.7087	99.8849	0.00240521	0.000508207	0.000586162	0.000564654	11	9	4.84365e-07	3.80619e-07	1.5109e-05	1.25859e-05	-0.18221	-	-	-	-	-	-	21	8	153	8.1	21251	2011	9142.57	2005	2011
str_WIL.1996	Coyote Lake	Willow	1996	0.0729517	99.2658	99.8921	0.00606309	0.00127932	0.000828324	0.000250693	11	8	5.18143e-07	4.32271e-07	1.55276e-05	1.42598e-05	-0.0851235	-	-	-	-	-	-	28	10	-	2.3	1004	2004	1797.5	2004	2005
str_2BO.2016	East Fork Humboldt	2nd Boulder	2016	0.151616	95.0976	100	0.027425	0.0215992	1e-09	1e-09	16	15	7.99661e-07	6.29229e-07	2.22646e-05	2.06602e-05	-0.0747528	-	447	2.4	2.5	-	-	16	8	36	21.8	23	2013	52.1664	1985	2013
str_4BO.2016	East Fork Humboldt	4th Boulder	2016	0.141741	99.6616	99.7246	0.0012732	0.00211035	0.000886996	0.00186742	12	11	8.83373e-07	6.90931e-07	2.28415e-05	2.19565e-05	-0.0395102	-	627.7	2.7	3.1	-	-	22	10	80	5.6	1369	2013	572.857	2001	2013
str_NFC.2012	East Fork Humboldt	North Fork Cold	2012	0.102564	99.9917	99.9917	1e-09	8.30834e-05	1e-09	8.30834e-05	18	18	4.80996e-07	3.92599e-07	1.3718e-05	1.2652e-05	-0.0808538	-	-	7.7	20.5	-	-	15	7	35	13.6	1002	2012	90.677	1991	2012
str_ABE.2016	Little Humboldt	Abel	2016	0.19175	99.823	99.823	0.00157378	0.000196241	0.00157378	0.000196241	19	19	6.51845e-07	5.50803e-07	2.80173e-05	1.90371e-05	-0.381694	-	637.2	7.7	6.9	-	-	36	21	88	7	112	2012	167.875	1988	2012
str_INK.2000	Little Humboldt	Indian SF	2000	0.0483871	99.2297	99.6507	0.00282741	0.00487516	0.00124428	0.00224901	7	3	6.42463e-07	6.12924e-07	1.49729e-05	1.39215e-05	-0.0727735	-	-	0	0	-	-	12	2	-	9.4	2212	2000	828.578	1988	2000
str_INK.2013	Little Humboldt	Indian SF	2013	0.047619	99.5316	99.5316	1e-09	0.00468408	1e-09	0.00468408	2	2	6.10341e-07	5.76433e-07	9.89848e-06	9.68697e-06	-0.0215988	-	-	-	-	-	-	-	1	-	9.4	2032	2012	176.84	1988	2012
str_INK.2016	Little Humboldt	Indian SF	2016	0.0341686	100	100	1e-09	1e-09	1e-09	1e-09	2	2	4.54747e-07	4.19081e-07	1.30458e-05	1.4769e-05	0.123902	-	-	-	-	-	-	-	1	-	9.4	2032	2012	176.84	1988	2012
str_LON.2011	Little Humboldt	Long Canyon	2011	0.294314	99.7576	99.7576	0.00192589	0.000498133	0.00192589	0.000498133	14	14	9.45104e-07	1.14198e-06	4.89848e-05	4.11294e-05	-0.174342	1.8	2.3	0.8	1.1	14	20.3	10	5	26	-	-	-	-	-	-
str_LON.2016	Little Humboldt	Long Canyon	2016	0.0619977	98.9265	99.5808	0.00966078	0.00107407	0.00258097	0.0016111	3	2	7.47557e-07	6.77473e-07	1.94946e-05	1.91323e-05	-0.0187605	-	-	-	-	-	-	-	1	-	-	-	-	-	-	-
str_GRP.2010	Little Humboldt	SFLH Tributaries	2010	0.190635	99.9386	99.9386	0.00038384	0.000230616	0.00038384	0.000230616	30	30	7.19404e-07	5.98225e-07	2.2819e-05	2.02752e-05	-0.118057	-	42.4	58.5	15.6	-	-	29	16	54	7.5	10033	2010	3766.07	1988	2010
str_BEA.2009	Maggie	Beaver	2009	0.111483	98.6416	99.9522	0.0132234	0.00036036	0.000441865	3.6136e-05	14	11	6.35155e-07	5.32222e-07	1.76065e-05	1.79607e-05	0.0199205	-	-	10.7	7.2	-	-	28	13	96	1.8	7626	2009	1655.28	1989	2009
str_BEA.2015	Maggie	Beaver	2015	0.157191	99.9213	99.9213	0.00059304	0.000193993	0.00059304	0.000193993	20	20	8.25379e-07	6.99287e-07	2.21866e-05	2.31065e-05	0.0406186	12.3	26.6	1.8	2.6	-	-	26	14	53	1.8	3166	2015	1887.63	1989	2015
str_COY.2009	Maggie	Coyote	2009	0.146042	99.7207	99.7945	0.00141823	0.00137452	0.00110253	0.000952933	14	13	7.9049e-07	6.91774e-07	2.24419e-05	2.16678e-05	-0.0350957	11.2	11.8	1.6	1.6	-	-	13	6	35	3.4	2028	2009	1143.89	1989	2009
str_COY.2015	Maggie	Coyote	2015	0.166109	99.838	99.838	0.000969258	0.000650743	0.000969258	0.000650743	18	18	7.41924e-07	6.88479e-07	2.36002e-05	2.1663e-05	-0.0855958	-	-	3.2	6	-	-	44	23	112	3.4	2214	2015	1235.5	1989	2015
str_LJK.2009	Maggie	Little Jack	2009	0.19398	99.6841	99.7773	0.00221916	0.000939654	0.00159413	0.000632411	14	13	8.62781e-07	7.78813e-07	3.1617e-05	2.64311e-05	-0.178675	-	-	2.1	2.7	-	-	52	24	315	5.1	359	2009	480.668	1996	2009
str_LJK.2015	Maggie	Little Jack	2015	0.106145	99.7292	99.8463	0.00158494	0.00112284	0.000766353	0.00077064	16	14	8.86919e-07	7.38765e-07	2.5593e-05	2.67499e-05	0.0442049	-	-	-	-	-	-	11	6	30	5.1	1437	2015	526.06	1996	2015
str_HAN.2012	Marys	Hanks	2012	0.170569	99.921	99.921	0.000775969	1.39931e-05	0.000775969	1.39931e-05	22	22	8.61087e-07	7.16561e-07	2.43389e-05	2.40411e-05	-0.0123101	-	-	12.3	6.2	-	-	17	9	34	76.9	7	2006	49.051	1994	2006
str_MRG.2016	Marys	Merged Marys River	2016	0.263099	99.8789	99.8789	0.00111393	9.6874e-05	0.00111393	9.6874e-05	39	39	7.47874e-07	6.45974e-07	3.04498e-05	2.14365e-05	-0.347427	233068	30.2	48.9	14.4	-	123.7	22	14	40	0.3	8316	2002	7200.58	1987	2002
str_TCR.2002	Marys	T	2002	0.117057	99.8814	99.8814	0.00104748	0.000138288	0.00104748	0.000138288	9	9	6.82279e-07	5.88212e-07	1.91126e-05	1.90423e-05	-0.0036848	-	-	-	-	-	-	36	15	-	0.1	4029	2002	3831.57	1986	2002
str_TCR.2017	Marys	T	2017	0.148272	99.8043	99.8571	0.000292257	0.00166522	0.000309448	0.00111974	18	17	6.52604e-07	5.61341e-07	1.99599e-05	1.88753e-05	-0.055859	33.3	132.2	9	15.3	-	-	30	16	66	0.1	3627	2010	3764.74	1986	2010
str_WMR.2000	Marys	West Marys	2000	0.0479911	100	100	1e-09	1e-09	1e-09	1e-09	2	2	6.30284e-07	6.49828e-07	2.43579e-05	2.28812e-05	-0.0625203	-	-	-	-	-	-	-	1	-	3	1545	2000	754.387	1987	2000
str_WMR.2016	Marys	West Marys	2016	0.0858417	99.9595	99.9595	0.000405421	1e-09	0.000405421	1e-09	5	5	6.23328e-07	5.6253e-07	1.74246e-05	1.78138e-05	0.0220854	-	-	-	-	-	-	20	7	-	3	231	2004	657.254	1987	2004
str_WIC.2000	Marys	Wildcat	2000	0.128205	99.9913	99.9913	1e-09	8.65388e-05	1e-09	8.65388e-05	19	19	6.96365e-07	5.96041e-07	1.7174e-05	1.91743e-05	0.110061	-	-	9.7	10.7	-	-	22	11	52	42.7	1130	2000	1231.53	1997	2000
str_WIC.2017	Marys	Wildcat	2017	0.15942	99.916	99.916	0.000769165	7.08592e-05	0.000769165	7.08592e-05	20	20	7.05652e-07	5.80664e-07	2.06096e-05	1.89848e-05	-0.0820715	29.3	31.3	5.4	10.2	-	-	12	6	28	42.7	37	2010	267.639	1997	2010
str_FOR.1997	North Fork Humboldt	Foreman	1997	0.15942	99.2635	99.7138	0.00678629	0.000578263	0.00209091	0.000770877	11	8	9.93501e-07	9.06889e-07	3.36337e-05	2.93186e-05	-0.137092	-	-	1.3	1.3	-	-	112	23	-	4	1823	1997	1461.63	1987	1997
str_FOR.2017	North Fork Humboldt	Foreman	2017	0.209459	99.7625	99.7625	0.00196611	0.000408465	0.00196611	0.000408465	19	19	1.17049e-06	1.0059e-06	3.58069e-05	3.39562e-05	-0.0530559	-	-	2.7	3.2	-	-	34	18	72	4	569	2009	1093.17	1987	2009
str_GAN.2000	North Fork Humboldt	Gance	2000	0.0991254	99.739	99.834	0.00101061	0.00159907	0.000854594	0.000805634	7	6	9.98351e-07	8.83812e-07	2.04194e-05	2.23544e-05	0.090477	-	-	-	-	-	-	15	5	-	2.6	2011	2000	2255.32	1993	2000
str_GAN.2017	North Fork Humboldt	Gance	2017	0.151616	99.9171	99.9706	0.000740953	8.84499e-05	0.000200535	9.31051e-05	19	18	7.56474e-07	6.57072e-07	2.08549e-05	2.22778e-05	0.0659776	-	-	15.8	11.4	-	-	26	14	55	2.6	2791	2007	1281.69	1993	2007
str_AND.2016	Quinn	Andorno	2016	0.0846682	99.9926	99.9926	1e-09	7.38389e-05	1e-09	7.38389e-05	7	7	5.55468e-07	5.11075e-07	1.81224e-05	1.93373e-05	0.0648646	-	-	-	-	-	-	21	9	-	-	-	-	-	-	-
str_CCC.2017	Quinn	Corral Canyon	2017	0.107023	99.6752	99.6752	0.00259716	0.000651335	0.00259716	0.000651335	10	10	5.9874e-07	4.96037e-07	1.93684e-05	1.70312e-05	-0.128415	-	-	1.6	1.6	-	-	18	8	78	-	-	-	-	-	-
str_FCC.2017	Quinn	Falls Canyon	2017	-	92.5885	-	0.00875882	0.0653558	#N/A	#N/A	11	0	-	-	-	-	-	-	-	-	-	-	-	-	-	-	-	-	-	-	-	-
str_JCC.2017	Quinn	Jackson	2017	-	94.4654	-	0.051982	0.00336352	#N/A	#N/A	15	0	-	-	-	-	-	-	-	-	-	-	-	-	-	-	-	-	-	-	-	-
str_LIN.2000	Quinn	Line Canyon	2000	0.0802676	99.7513	99.7513	0.000867333	0.00161919	0.000867333	0.00161919	9	9	5.49517e-07	4.54439e-07	1.3739e-05	1.53958e-05	0.113731	-	-	13.1	13.1	-	-	24	9	270	21.1	988	2000	1115.35	1999	2000
str_LIN.2017	Quinn	Line Canyon	2017	0.0500582	97.4824	99.9164	0.0234347	0.00174139	0.000836173	1e-09	6	3	5.17188e-07	4.59118e-07	1.42144e-05	1.51686e-05	0.06495	-	-	0.8	0.8	-	-	-	1	-	-	-	-	-	-	-	-	-
str_NFB.2013	Quinn	North Fork Battle	2013	0.13058	99.9611	99.9611	0.000229583	0.000159719	0.000229583	0.000159719	8	8	6.69906e-07	6.31445e-07	2.43518e-05	2.19207e-05	-0.105078	-	-	2	2	-	-	56	18	-	-	-	-	-	-	-	-	-
str_NFB.2016	Quinn	North Fork Battle	2016	0.0746934	100	100	1e-09	1e-09	1e-09	1e-09	7	7	5.53168e-07	4.68134e-07	1.46724e-05	1.52752e-05	0.0402606	-	-	-	-	-	-	42	13	-	-	-	-	-	-	-	-	-
str_WAC.1997	Quinn	Washburn	1997	0.169454	99.6947	99.6947	0.00278178	0.000271345	0.00278178	0.000271345	18	18	5.81355e-07	5.04985e-07	2.40621e-05	1.77262e-05	-0.303237	-	-	9.8	16.8	-	-	31	16	68	14.8	843	1997	288.001	1987	1997
str_WAC.2016	Quinn	Washburn	2016	0.09699	100	100	1e-09	1e-09	1e-09	1e-09	9	9	5.69727e-07	4.72884e-07	1.70064e-05	1.70661e-05	0.00350538	-	-	3.1	3.1	-	-	24	9	19601	14.8	319	2011	321.894	1987	2011
str_CRA.2009	Reese	Crane Canyon	2009	0.0724638	100	100	1e-09	1e-09	1e-09	1e-09	21	21	2.76992e-07	1.88281e-07	9.50587e-06	6.87768e-06	-0.320833	-	6.2	2.9	1.9	-	36.8	5	2	20	-	-	-	-	-	-
str_MRV.2016	Reese	Marysville	2016	0.0624303	99.9333	99.9333	0.000476355	0.000190464	0.000476355	0.000190464	5	5	4.15822e-07	3.45994e-07	1.20302e-05	1.2025e-05	-0.000429421	-	-	-	-	-	-	-	1	-	-	-	-	-	-	-
str_MHK.2000	Reese	Mohawk	2000	0.0914158	99.9763	99.9763	0.000200482	3.69029e-05	0.000200482	3.69029e-05	21	21	3.59999e-07	2.83729e-07	1.25908e-05	9.69767e-06	-0.259605	-	17.5	52.6	2.2	-	-	11	6	28	0.2	1553	2000	1249.62	1990	2000
str_MHK.2016	Reese	Mohawk	2016	0.0412486	100	100	1e-09	1e-09	1e-09	1e-09	5	5	3.92316e-07	2.84281e-07	9.38405e-06	9.69576e-06	0.0326748	-	-	-	-	-	-	20	5	-	-	-	-	-	-	-
str_TNY.2001	Reese	Tierney	2001	0.125975	99.9925	99.9925	1e-09	7.51839e-05	1e-09	7.51839e-05	16	16	6.83913e-07	6.18405e-07	2.07754e-05	1.95127e-05	-0.06268	-	-	1.5	2.2	-	-	34	18	110	72.5	436	2001	53.5483	1991	2001
str_TNY.2012	Reese	Tierney	2012	0.0559284	100	100	1e-09	1e-09	1e-09	1e-09	3	3	5.18923e-07	4.54538e-07	1.50283e-05	1.52394e-05	0.0139489	-	-	-	-	-	-	-	1	-	72.5	0	2011	17.428	1991	2011
str_FRZ.1997	Rock	Frazier	1997	0.0729761	99.883	99.883	0.00034721	0.000823001	0.00034721	0.000823001	6	6	9.21e-07	7.70825e-07	1.93797e-05	2.14451e-05	0.101185	-	-	-	-	-	-	15	6	-	24.2	4930	1997	3539.35	1993	1997
str_FRZ.2000	Rock	Frazier	2000	0.0910112	99.9049	99.9049	0.000733696	0.000217237	0.000733696	0.000217237	6	6	7.51414e-07	6.5475e-07	2.00762e-05	2.10914e-05	0.0493188	-	-	-	-	-	-	60	14	-	24.2	2984	2000	3527.73	1993	2000
str_FRZ.2017	Rock	Frazier	2017	0.137124	100	100	1e-09	1e-09	1e-09	1e-09	20	20	7.42588e-07	6.08442e-07	1.91417e-05	1.97127e-05	0.0293916	-	-	10.2	11.6	-	-	17	9	38	24.2	213	2015	985.586	1993	2015
str_ROC.2009	Rock	Rock	2009	0.143813	100	100	1e-09	1e-09	1e-09	1e-09	14	14	6.64052e-07	5.90806e-07	2.08751e-05	2.05413e-05	-0.0161155	-	-	27.2	969.4	-	-	40	20	189	8.8	508	2009	592.608	1996	2009
str_ROC.2017	Rock	Rock	2017	0.111483	99.9762	99.9762	0.000238341	1e-09	0.000238341	1e-09	8	8	6.25412e-07	5.63335e-07	1.86601e-05	1.9053e-05	0.020832	-	-	4.6	4.6	-	-	28	12	-	8.8	315	2012	521.56	1996	2012
str_TOJ.2017	Rock	Toe Jam	2017	0.136009	99.9797	99.9797	0.000203057	1e-09	0.000203057	1e-09	20	20	6.49804e-07	5.53766e-07	1.7391e-05	1.83748e-05	0.0550083	-	-	-	50.8	-	-	33	18	76	5.1	1295	2017	1415.96	1996	2012
str_WLN.2009	Rock	Willow-Nelson	2009	0.156076	99.9121	99.9121	0.000809451	6.99868e-05	0.000809451	6.99868e-05	20	20	7.42463e-07	6.2939e-07	2.06314e-05	2.09897e-05	0.0172197	-	-	26.8	32	-	-	32	19	68	5.7	2235	2009	1150.77	1996	2009
str_WLN.2017	Rock	Willow-Nelson	2017	0.110368	100	100	1e-09	1e-09	1e-09	1e-09	10	10	6.69078e-07	5.55174e-07	1.77347e-05	1.83602e-05	0.0346591	-	-	18.5	18.5	-	-	36	15	351	5.7	448	2015	1037.61	1996	2015
str_DIX.2011	South Fork Humboldt	Dixie	2011	0.0858417	99.7678	99.8965	0.00119092	0.00113109	0.0010322	2.89363e-06	7	6	8.22263e-07	6.19504e-07	1.81038e-05	2.0396e-05	0.119073	-	-	-	-	-	-	-	1	-	33.7	625	2011	81.7554	1997	2011
str_DIX.2014	South Fork Humboldt	Dixie	2014	0.0673981	99.9486	99.9486	1e-09	0.000513878	1e-09	0.000513878	3	3	7.95909e-07	6.84203e-07	1.4213e-05	1.66357e-05	0.157073	-	-	0	0	-	-	-	1	-	33.7	242	2014	88.5553	1997	2014
str_LEE.2016	South Fork Humboldt	Lee	2016	0.118149	99.2069	99.6249	0.00697538	0.000955794	0.00256626	0.0011846	14	9	9.79333e-07	8.99539e-07	2.60131e-05	3.02003e-05	0.148976	-	-	-	-	-	-	24	10	230	-	-	-	-	-	-
str_LNG.2012	South Fork Humboldt	Long Canyon	2012	0.0824972	100	100	1e-09	1e-09	1e-09	1e-09	5	5	5.49224e-07	5.04719e-07	1.82912e-05	1.75997e-05	-0.0385329	-	-	-	-	-	-	-	1	-	2.1	972	2012	931.243	1985	2012
str_NFG.2009	South Fork Humboldt	North Fork Green	2009	0.0657748	100	100	1e-09	1e-09	1e-09	1e-09	8	8	4.70871e-07	3.5768e-07	1.08985e-05	1.23092e-05	0.121568	-	-	-	-	-	-	19	7	-	-	-	-	-	-	-
str_PEC.2018	South Fork Humboldt	Pearl	2018	0.197324	99.8698	99.8698	0.0009577	0.000344489	0.0009577	0.000344489	19	19	7.06591e-07	6.24802e-07	2.65433e-05	2.11394e-05	-0.226661	47.6	38.8	10.9	13.5	-	-	30	16	66	-	-	-	-	-	-
str_BGA.2000	Steens out of basin	Big Alvord	2000	0.0279642	100	100	1e-09	1e-09	1e-09	1e-09	3	3	2.72191e-07	2.13628e-07	6.92915e-06	7.65786e-06	0.0999117	-	-	0.8	0.8	-	-	6	2	-	-	-	-	-	-	-
str_CWC.2000	Steens out of basin	Cottonwood	2000	0.0760626	99.9489	99.9489	0.000172061	0.000339184	0.000172061	0.000339184	15	15	2.95129e-07	2.19064e-07	1.06344e-05	7.57527e-06	-0.335987	-	63.6	-	6.7	-	-	10	4	35	-	-	-	-	-	-
str_LTA.2000	Steens out of basin	Little Alvord	2000	0.0248027	99.9369	99.9369	1e-09	0.000631243	1e-09	0.000631243	3	3	3.51163e-07	2.67924e-07	7.82295e-06	9.28627e-06	0.171056	-	-	0	0	-	-	6	2	-	-	-	-	-	-	-
str_MSQ.2000	Steens out of basin	Mosquito	2000	0.0391061	99.7095	99.8946	0.00246175	0.00044322	0.000512592	0.00054119	6	4	3.29601e-07	2.49485e-07	8.65515e-06	8.41697e-06	-0.0279017	-	-	0.4	0.4	-	-	12	3	-	-	-	-	-	-	-
str_PKC.2000	Steens out of basin	Pike	2000	0.0257559	100	100	1e-09	1e-09	1e-09	1e-09	2	2	2.98161e-07	2.46864e-07	8.14451e-06	9.61077e-06	0.165163	-	-	-	-	-	-	-	1	-	-	-	-	-	-	-
str_IPL.2016	Truckee	Independence Lake	2016	0.133779	86.9771	99.7601	0.126503	0.00372611	0.00100637	0.00139224	19	9	7.54097e-07	6.69443e-07	2.17563e-05	2.23961e-05	0.0289826	-	-	-	-	-	-	144	37	-	-	-	-	-	-	-
str_MEI.2017	Truckee	Meiss Meadows	2017	0.199554	99.9036	99.9036	0.000533479	0.000430721	0.000533479	0.000430721	20	20	8.06575e-07	7.30275e-07	2.59931e-05	2.46778e-05	-0.0519136	-	-	16.8	17.6	-	-	63	33	185	-	-	-	-	-	-
str_POL.2016	Truckee	Pole	2016	0.175028	99.6747	99.7105	0.00211839	0.00113442	0.00196678	0.000927982	20	19	8.58012e-07	7.44163e-07	2.81086e-05	2.46788e-05	-0.129948	-	95.1	2.2	2.7	-	-	25	14	53	-	-	-	-	-	-
str_BYD.2015	Walker	By-Day	2015	0.315084	99.7935	99.8937	0.00153053	0.000534109	0.000838453	0.000224588	58	53	8.65075e-07	6.95099e-07	3.83412e-05	2.41082e-05	-0.455827	-	10	20.2	3.5	-	27	16	9	34	-	-	-	-	-	-
str_LWF.2015	Walker	Lower Wolf	2015	0.168478	99.2129	99.2951	0.00652177	0.00134938	0.00605636	0.000992795	10	8	1.79584e-06	1.49216e-06	3.82806e-05	3.92035e-05	0.0238217	-	-	-	-	-	-	16	6	80	-	-	-	-	-	-
str_MIL.2015	Walker	Mill	2015	0.17191	99.7995	99.9426	0.00143862	0.000566124	0.000271229	0.00030324	31	28	9.82312e-07	7.24658e-07	2.5294e-05	2.21049e-05	-0.134565	-	-	-	21.9	-	-	16	8	35	-	-	-	-	-	-
str_MIL.2017	Walker	Mill	2017	0.0914158	99.9819	99.9819	0.000180881	1e-09	0.000180881	1e-09	18	18	5.64047e-07	3.91165e-07	1.22574e-05	1.36051e-05	0.10422	-	-	-	14.7	-	-	4	2	15	-	-	-	-	-	-
str_MPH.2011	Walker	Murphy	2011	0.118834	99.6803	99.8137	0.00274804	0.000448497	0.00139235	0.000470922	13	12	8.02865e-07	6.02864e-07	2.18272e-05	2.04295e-05	-0.0661513	-	-	3.1	3.2	-	-	16	7	61	-	-	-	-	-	-
str_SIL.2015	Walker	Silver	2015	0.0930521	100	100	1e-09	1e-09	1e-09	1e-09	7	7	8.75188e-07	7.52814e-07	2.17486e-05	2.56531e-05	0.164739	-	-	-	-	-	-	17	6	-	-	-	-	-	-	-
str_SLK.2015	Walker	Slinkard	2015	0.148961	99.8981	99.93	0.000701137	0.000318159	0.000459024	0.000241279	28	27	9.554e-07	7.34001e-07	2.22477e-05	2.04968e-05	-0.0819228	-	-	-	15.4	-	-	26	15	48	-	-	-	-	-	-
str_UWF.2015	Walker	Upper Wolf	2015	0.226131	99.2085	99.3072	0.00702632	0.000888984	0.00598797	0.000939544	13	11	1.70325e-06	1.36929e-06	4.45469e-05	4.80007e-05	0.0746391	-	-	-	-	-	-	24	11	79	-	-	-	-	-	-
str_MAC.2016	Yuba out of basin	Macklin	2016	0.148272	99.9645	99.9645	2.0593e-07	0.000354891	2.0593e-07	0.000354891	20	20	7.65445e-07	6.48857e-07	2.12544e-05	2.26618e-05	0.0640957	-	-	10.9	16	-	-	42	22	120	-	-	-	-	-	-
																			-											-	-	-

## Sheet: Table S2
Statistic	p Extinction	p Harmonic_Mean_N	Model Type	n	Adjusted p Extinction	Adjusted p Harmonic Mean N
2A
pi	0.825171	0.173675	lm	41	1	0.868375
ho	0.647465	0.411477	lm	41	1	1
ts.theta	0.910759	0.912043	lm	41	1	1
ws.theta	0.418461	0.997594	lm	41	1	1
theta_diff	0.0992434	0.908096	lm	41	0.496217	1
2B
Delta_pi	0.566414	0.0552387	lm	12	1	0.276194
Delta_ho	0.624329	0.0780091	lm	12	1	0.312036
Delta_ts.theta	0.387405	0.373495	lm	12	1	0.74699
Delta_ws.theta	0.633492	0.60153	lm	12	1	0.74699
Delta_theta_diff	0.155234	0.164471	lm	12	0.77617	0.493414

## Sheet: Ne Correction Supp info
Waples et al 2014 population sample (mixed cohorts) Ne correction
LCT parameter assignments for life history attributes in Table 1 (at right)
from Waples et al. 2014 based on long-term data or expert opinion
of Neville and Peacock
w	max age = 7 (oldest LCT observed for stream form)
alpha	Age at mat = 3
AL	Adult lifespan w-a+1 = 7-3+1 = 5
Gen	mean age of parents = 4
AL/Gen	5/4 = 1.25	(See Fig 6 at right from Waples et al. 2014 )
